# Supplementary material for: Preliminary study for dose evaluation depending on dose range with optically stimulated luminescence dosimeter considering individual dosimeter sensitivity
Source: PLoS One. 2022 Mar 29;17(3):e0266110. doi: 10.1371/journal.pone.0266110 (PMC8963533; doi:10.1371/journal.pone.0266110)
Supplement: S1 File — (ZIP) [file pone.0266110.s001.zip]

Archive with 2 entries (2 files):
- support_data1_Flowchart for development of in-house program.pptx
- support_data2_TOTAL_OSLD infomation _final.xlsx
