# Supplementary material for: Preliminary study for dose evaluation depending on dose range with optically stimulated luminescence dosimeter considering individual dosimeter sensitivity
Source: PLoS One. 2022 Mar 29;17(3):e0266110. doi: 10.1371/journal.pone.0266110 (PMC8963533; doi:10.1371/journal.pone.0266110)
Supplement: S1 File — (ZIP) [file pone.0266110.s001.zip › support_data2_TOTAL_OSLD infomation _final.xlsx]

## Sheet: Total OSLD_CV(N=46)
OSLD. No	Serial No.	1	2	3	4	Average	S.D	CV		1	2	3	4	Average Batch sensitivity (C /Caverage)	S.D
1	DN07704313A	59545.7	60795	61240.7	61624.7	60801.5	903.259	1.48559		0.906673	0.925696	0.932482	0.938329	0.925795	0.0137535
2	DN077042835	61794.7	61849	62329	63344.3	62329.2	718.056	1.15204		0.940918	0.941745	0.949054	0.964514	0.949058	0.0109335
3	DN07928772O	61345.3	62598.7	62316.7	63099.7	62340.1	737.995	1.18382		0.934076	0.95316	0.948866	0.960789	0.949223	0.0112371
4	DN07704278W	61019	62896.7	62912.3	63265.3	62523.3	1017.23	1.62696		0.929107	0.957698	0.957936	0.963311	0.952013	0.0154889
5	DN07928704R	61038.7	62914	63380.7	62986	62579.8	1047.72	1.67422		0.929407	0.957961	0.965067	0.959058	0.952873	0.0159532
6	DN080920242	62807	63941.7	62381.7	63798.3	63232.2	758.958	1.20027		0.956332	0.973609	0.949856	0.971427	0.962806	0.0115563
7	DN08150870Y	62184.3	63084.7	64073.7	64015	63339.4	893.43	1.41054		0.946851	0.96056	0.975619	0.974726	0.964439	0.0136038
8	DN08279621R	62041	63795.3	63283	64260.7	63345	956.644	1.51021		0.944669	0.971381	0.96358	0.978467	0.964524	0.0145664
9	DN07928762P	62888.7	63953.3	63633.3	63241.3	63429.2	463.27	0.730373		0.957576	0.973787	0.968914	0.962946	0.965806	0.00705399
10	DN08150778K	62267	63554.3	63607.3	64404.7	63458.3	884.353	1.3936		0.94811	0.967712	0.968519	0.980659	0.96625	0.0134656
11	DN07928627L	62799.7	63087.7	63965.3	64109	63490.4	644.86	1.01568		0.956221	0.960606	0.97397	0.976157	0.966738	0.00981898
12	DN07928628J	62424	63567.7	64431.3	64125	63637	884.173	1.3894		0.9505	0.967915	0.981065	0.976401	0.96897	0.0134629
13	DN07928782N	62659.3	64189.7	63720.7	64197.7	63691.8	723.554	1.13602		0.954084	0.977385	0.970244	0.977507	0.969805	0.0110172
14	DN08150894O	62705.7	63571.3	63547.3	65086	63727.6	991.046	1.55513		0.954789	0.96797	0.967605	0.991033	0.97035	0.0150902
15	DN08401132I	64159.3	61990	65157.3	65711.3	64254.5	1640.58	2.55325		0.976924	0.943892	0.99212	1.00056	0.978373	0.0249803
16	DN08092017X	63313	64572.7	64661.3	64670	64304.2	662.295	1.02994		0.964037	0.983217	0.984567	0.984699	0.97913	0.0100845
17	DN08092083Y	62925	64660.7	64558.7	65093.3	64309.4	951.602	1.47972		0.958129	0.984557	0.983004	0.991145	0.979209	0.0144896
18	DN08092095T	63229.3	65219.7	64786.7	65107.7	64585.8	922.764	1.42874		0.962763	0.993069	0.986476	0.991363	0.983418	0.0140505
19	DN08150836Q	63408.3	64684	65030	65697.7	64705	961.387	1.4858		0.965488	0.984912	0.990181	1.00035	0.985232	0.0146386
20	DN08400992X	63818.7	65000.3	64820.7	65290	64732.4	639.115	0.987319		0.971736	0.989729	0.986993	0.99414	0.98565	0.00973151
21	DN08279924F	63630.7	65026.3	65117.7	65594.3	64842.2	845.242	1.30354		0.968874	0.990125	0.991516	0.998774	0.987322	0.0128701
22	DN080920341	63275.7	65416.7	65513.3	65589	64948.7	1117.56	1.72068		0.963468	0.996068	0.99754	0.998692	0.988942	0.0170166
23	DN08150526X	63535.7	65225	65361.7	65708.3	64957.7	969.582	1.49264		0.967427	0.99315	0.995231	1.00051	0.989079	0.0147634
24	DN08326573W	63840.7	65269	65311.7	65590.7	65003	787.909	1.21211		0.972071	0.99382	0.99447	0.998718	0.98977	0.0119971
25	DN08150860Z	63970	64693	65310.7	66205.3	65044.8	948.065	1.45756		0.974041	0.985049	0.994454	1.00808	0.990405	0.0144357
26	DN08150828N	63800.3	65006.7	65900.7	65908.7	65154.1	996.854	1.52999		0.971457	0.989826	1.00344	1.00356	0.99207	0.0151786
27	DN08326569L	64282.7	65083	65361.7	65934	65165.3	686.847	1.05401		0.978802	0.990988	0.995231	1.00395	0.992241	0.0104583
28	DN085094208	65726	65626	65926	65826	65776	129.099	0.196271		1.00078	0.999256	1.00382	1.0023	1.00154	0.00196574
29	DN080921406	64913.7	66247	66231	66291.3	65920.8	671.874	1.01921		0.988409	1.00871	1.00847	1.00939	1.00374	0.0102303
30	DN085091915	66118	66130	66530	66110	66222	205.498	0.310316		1.00675	1.00693	1.01302	1.00663	1.00833	0.00312902
31	DN08326738M	64887.7	66394.3	66863.7	66983	66282.2	963.764	1.45403		0.988014	1.01095	1.0181	1.01992	1.00925	0.0146748
32	DN085091824	66672	66472	66872	66372	66597	221.736	0.332951		1.01518	1.01214	1.01823	1.01061	1.01404	0.00337626
33	DN08326572Y	66387.7	66311.7	66570.3	67313	66645.7	457.941	0.687127		1.01085	1.0097	1.01363	1.02494	1.01478	0.00697284
34	DN085092153	67300	67000	67312	67164	67194	145.712	0.216853		1.02475	1.02018	1.02493	1.02267	1.02313	0.00221869
35	DN085007128	66045	66987.3	67725.7	68154.7	67228.2	924.444	1.37509		1.00564	1.01998	1.03123	1.03776	1.02365	0.0140761
36	DN085093440	67883	67855	67832	67640	67802.5	110.322	0.162711		1.03362	1.0332	1.03285	1.02992	1.0324	0.00167982
37	DN08738601X	68568	67808	67756.3	67628	67902.5	377.884	0.55651		1.04405	1.03248	1.03169	1.02974	1.03449	0.0064773
38	DN08401113I	67343.7	68515	68421.3	68974.3	68313.6	690.292	1.01047		1.02541	1.04325	1.04182	1.05024	1.04018	0.0105107
39	DN08738596G	69186.3	68600.7	68932.3	68550.3	68696.1	374.771	0.545548		1.05347	1.04455	1.0496	1.04378	1.04785	0.00454777
40	DN08837277M	69954	69744.3	69750	69350.3	69535.4	427.469	0.61475		1.06516	1.06196	1.06205	1.05596	1.06128	0.00384449
41	DN08837446N	70078	69659.3	69883	69535	69612.6	445.772	0.640361		1.06704	1.06067	1.06408	1.05878	1.06264	0.00366373
42	DN08839487F	71018.7	70894.3	69164.7	68955	69633.4	1268.47	1.82164		1.08137	1.07947	1.05314	1.04994	1.06598	0.0167424
43	DN08837414U	71276	70553	70089.3	69921	70221.4	748.236	1.06554		1.08529	1.07428	1.06722	1.06465	1.07286	0.00923025
44	DN08736613U	71006.3	70632.3	70384.3	69960	70326.9	536.009	0.762169		1.08118	1.07548	1.07171	1.06525	1.07341	0.00668808
45	DN08837531W	71348	71038	70782	70384.3	70659.3	621.723	0.879889		1.08638	1.08166	1.07776	1.07171	1.07938	0.00621008
46	DN08837294Q	71510.7	71033.7	70556	71029.7	70777	663.572	0.937553		1.08886	1.0816	1.07432	1.08153	1.08158	0.00593447
	Total OSLD(N=46)	65674.9

## Sheet: Samling OSLD for test_ CV(N=26)
OLD.No (before sampling)	New. No (after sampling)	Test Dose	Serial No.	1	2	3	4	Average	S.D	B.Stest/B.Sref	Sf	CV						Average Batch sensitivity (C /Caverage)	S.D
13	1	2.5	DN07928782N	62659.3	64189.7	63720.7	64197.7	63691.8	723.554	0.954638	1.04752	1.13602		0.93436	0.95718	0.950187	0.9573	0.949757	0.0107895
23	2	2.5	DN08150526X	63535.7	65225	65361.7	65708.3	64957.7	969.582	0.973611	1.0271	1.49264		0.947428	0.972619	0.974657	0.979826	0.968633	0.0144582
21	3	2.5	DN08279924F	63630.7	65026.3	65117.7	65594.3	64842.2	845.242	0.971881	1.02893	1.30354		0.948845	0.969656	0.971018	0.978126	0.966911	0.012604
29	4	3	DN080921406	64913.7	66247	66231	66291.3	65920.8	671.874	0.988046	1.0121	1.01921		0.967976	0.987859	0.98762	0.98852	0.982994	0.0100188
27	5	3	DN08326569L	64282.7	65083	65361.7	65934	65165.3	686.847	0.976724	1.02383	1.05401		0.958567	0.970501	0.974657	0.983191	0.971729	0.0102421
20	6	3	DN08400992X	63818.7	65000.3	64820.7	65290	64732.4	639.115	0.970235	1.03068	0.987319		0.951648	0.969269	0.96659	0.973588	0.965274	0.00953033
43	7	5	DN08837414U	71276	70553	70089.3	69921	70221.4	748.236	1.05608	0.946898	1.06554		1.06285	1.05207	1.04515	1.04264	1.05068	0.00903944
41	8	5	DN08837446N	70078	69659.3	69883	69535	69612.6	445.772	1.04602	0.956003	0.640361		1.04499	1.03874	1.04208	1.03689	1.04067	0.00358799
42	9	5	DN08839487F	71018.7	70894.3	69164.7	68955	69633.4	1268.47	1.04931	0.953007	1.82164		1.05901	1.05716	1.03137	1.02824	1.04394	0.0163963
26	10	13	DN08150828N	63800.3	65006.7	65900.7	65908.7	65154.1	996.854	0.976555	1.02401	1.52999		0.951375	0.969363	0.982694	0.982814	0.971561	0.0148648
19	11	13	DN08150836Q	63408.3	64684	65030	65697.7	64705	961.387	0.969824	1.03112	1.4858		0.945529	0.964552	0.969711	0.979667	0.964865	0.014336
14	12	13	DN08150894O	62705.7	63571.3	63547.3	65086	63727.6	991.046	0.955174	1.04693	1.55513		0.935051	0.94796	0.947602	0.970546	0.95029	0.0147782
25	13	15	DN08150860Z	63970	64693	65310.7	66205.3	65044.8	948.065	0.974916	1.02573	1.45756		0.953905	0.964686	0.973896	0.987237	0.969931	0.0141373
33	14	15	DN08326572Y	66387.7	66311.7	66570.3	67313	66645.7	457.941	0.998911	1.00109	0.687127		0.989956	0.988823	0.99268	1.00375	0.993804	0.0068287
31	15	15	DN08326738M	64887.7	66394.3	66863.7	66983	66282.2	963.764	0.993463	1.00658	1.45403		0.967589	0.990056	0.997054	0.998834	0.988383	0.0143714
44	16	20	DN08736613U	71006.3	70632.3	70384.3	69960	70326.9	536.009	1.05662	0.946416	0.762169		1.05883	1.05325	1.04955	1.04323	1.05122	0.00654982
46	17	20	DN08837294Q	71510.7	71033.7	70556	71029.7	70777	663.572	1.06466	0.939264	0.937553		1.06635	1.05924	1.05211	1.05918	1.05922	0.00581179
45	18	20	DN08837531W	71348	71038	70782	70384.3	70659.3	621.723	1.0625	0.941178	0.879889		1.06392	1.0593	1.05548	1.04955	1.05707	0.0060817
39	19	30	DN08738596G	69186.3	68600.7	68932.3	68550.3	68696.1	374.771	1.03146	0.969497	0.545548		1.03169	1.02296	1.0279	1.02221	1.02619	0.00445376
37	20	30	DN08738601X	68568	67808	67756.3	67628	67902.5	377.884	1.01831	0.982017	0.55651		1.02247	1.01114	1.01037	1.00845	1.01311	0.0063434
40	21	30	DN08837277M	69954	69744.3	69750	69350.3	69535.4	427.469	1.04469	0.957226	0.61475		1.04314	1.04001	1.04009	1.03413	1.03934	0.00376501
30	1	Ref.	DN085091915	66118	66130	66530	66110	66222	205.498	0.992561	1.00749	0.310316		0.985935	0.986114	0.992079	0.985816	0.987486	0.00306433
36	2	Ref.	DN085093440	67883	67855	67832	67640	67802.5	110.322	1.01625	0.984009	0.162711		1.01225	1.01184	1.01149	1.00863	1.01105	0.0016451
32	3	Ref.	DN085091824	66672	66472	66872	66372	66597	221.736	0.998182	1.00182	0.332951		0.994196	0.991214	0.997179	0.989723	0.993078	0.00330647
28	4	Ref.	DN085094208	65726	65626	65926	65826	65776	129.099	0.985876	1.01433	0.196271		0.98009	0.978599	0.983072	0.981581	0.980835	0.0019251
34	5	Ref.	DN085092153	67300	67000	67312	67164	67194	145.712	1.00713	0.99292	0.216853		1.00356	0.999087	1.00374	1.00153	1.00198	0.00217282
		Total OSLD(N=26)	67061.2					Ref. OSLD	66718.3
								B.Sref.	0.994887
